# Supplementary material for: Integrated Cytotoxicity and Metabolomics Analysis Reveals Cell-Type-Specific Responses to Co-Exposure of T-2 and HT-2 Toxins
Source: Toxins (Basel). 2025 Jul 30;17(8):381. doi: 10.3390/toxins17080381 (PMC12389818; doi:10.3390/toxins17080381)
Supplement: Supplementary file 1 [file toxins-17-00381-s001.zip]

Archive with 1 entries (1 files):
- toxins-3738072-supplementary.pdf
